# Supplementary material for: Hand hygiene practice compliance among healthcare workers in a tertiary healthcare hospital in Kathmandu, Nepal
Source: PLOS Glob Public Health. 2024 Aug 23;4(8):e0003322. doi: 10.1371/journal.pgph.0003322 (PMC11343366; doi:10.1371/journal.pgph.0003322)
Supplement: S1 Data — (XLS) [file pgph.0003322.s001.xls]

## Sheet: HH data
SESSION	WARD	PROFESSI	OPPORTUNITY	INDICATI	HH
1	Surgery	Doctor	5	1	3
4	ICU	Doctor	33	1	4
9	Surgery	Doctor	79	1	3
11	Surgery	Doctor	91	1	3
11	Surgery	Doctor	93	1	4
13	Emergency	Doctor	115	1	4
13	Emergency	Doctor	117	1	4
14	Emergency	Doctor	125	1	3
14	Emergency	Doctor	127	1	3
14	Emergency	Doctor	129	1	3
16	Gynae/Obs	Doctor	141	1	3
19	Medicine	Doctor	165	1	4
20	Medicine	Doctor	175	1	3
22	Surgery	Doctor	185	1	3
24	Emergency	Doctor	193	1	4
25	Gynae/Obs	Doctor	200	1	3
26	Surgery	Doctor	208	1	4
27	Gynae/Obs	Doctor	217	1	4
27	Gynae/Obs	Doctor	219	1	4
28	Paediatric	Doctor	229	1	4
28	Paediatric	Doctor	231	1	4
29	Surgery	Doctor	241	1	4
29	Surgery	Doctor	243	1	4
30	ICU	Doctor	252	1	2
34	Medicine	Doctor	275	1	3
35	OPD	Doctor	281	1	4
37	Emergency	Doctor	295	1	4
40	ICU	Doctor	315	1	2
42	Emergency	Doctor	335	1	1
43	ICU	Doctor	349	1	2
44	Oncology	Doctor	351	1	1
45	Gynae/Obs	Doctor	359	1	1
46	Surgery	Doctor	368	1	3
47	Medicine	Doctor	375	1	3
51	ICU	Doctor	405	1	3
54	Medicine	Doctor	423	1	3
56	Paediatric	Doctor	439	1	4
57	Surgery	Doctor	451	1	4
57	Surgery	Doctor	453	1	3
59	Surgery	Doctor	477	1	4
59	Surgery	Doctor	479	1	4
59	Surgery	Doctor	481	1	3
60	OPD	Doctor	489	1	4
61	Medicine	Doctor	501	1	4
61	Medicine	Doctor	503	1	4
62	Medicine	Doctor	515	1	4
63	Emergency	Doctor	527	1	4
63	Emergency	Doctor	529	1	1
64	ICU	Doctor	543	1	1
64	ICU	Doctor	545	1	1
64	ICU	Doctor	547	1	3
64	ICU	Doctor	549	1	3
68	ICU	Doctor	593	1	4
70	Emergency	Doctor	603	1	1
72	OPD	Doctor	613	1	4
73	Surgery	Doctor	625	1	4
74	Surgery	Doctor	639	1	4
75	Surgery	Doctor	655	1	4
76	Emergency	Doctor	668	1	3
77	Surgery	Doctor	677	1	4
78	Medicine	Doctor	689	1	4
79	Surgery	Doctor	703	1	4
83	ICU	Doctor	723	1	2
84	Medicine	Doctor	729	1	3
85	ICU	Doctor	735	1	3
86	Medicine	Doctor	742	1	3
87	Medicine	Doctor	747	1	1
92	Surgery	Doctor	785	1	1
93	Surgery	Doctor	799	1	4
97	Medicine	Doctor	835	1	3
98	ICU	Doctor	845	1	4
100	Surgery	Doctor	869	1	3
100	Surgery	Doctor	871	1	4
101	Surgery	Doctor	883	1	4
101	Surgery	Doctor	885	1	4
102	ICU	Doctor	897	1	3
103	ICU	Doctor	911	1	2
103	ICU	Doctor	913	1	1
103	ICU	Doctor	915	1	4
103	ICU	Doctor	917	1	4
104	Hemodialysis	Doctor	927	1	1
105	Surgery	Doctor	941	1	3
105	Surgery	Doctor	943	1	3
106	Emergency	Doctor	951	1	4
106	Emergency	Doctor	953	1	4
106	Emergency	Doctor	955	1	3
108	ICU	Doctor	969	1	4
109	ICU	Doctor	983	1	1
110	Gynae/Obs	Doctor	997	1	3
111	Surgery	Doctor	1007	1	4
111	Surgery	Doctor	1009	1	4
111	Surgery	Doctor	1011	1	3
112	Surgery	Doctor	1023	1	4
112	Surgery	Doctor	1025	1	3
112	Surgery	Doctor	1027	1	3
114	Medicine	Doctor	1051	1	3
114	Medicine	Doctor	1053	1	3
30	ICU	Doctor	251	2	2
80	OPD	Doctor	709	2	2
81	OPD	Doctor	713	2	2
81	OPD	Doctor	714	2	2
88	Surgery	Doctor	753	2	2
89	Surgery	Doctor	762	2	2
90	Gynae/Obs	Doctor	765	2	2
91	Surgery	Doctor	776	2	2
80	OPD	Doctor	710	3	2
88	Surgery	Doctor	754	3	2
89	Surgery	Doctor	761	3	2
90	Gynae/Obs	Doctor	766	3	2
16	Gynae/Obs	Doctor	142	4	3
22	Surgery	Doctor	186	4	1
24	Emergency	Doctor	194	4	1
25	Gynae/Obs	Doctor	201	4	1
26	Surgery	Doctor	209	4	1
27	Gynae/Obs	Doctor	218	4	4
27	Gynae/Obs	Doctor	220	4	1
28	Paediatric	Doctor	230	4	3
28	Paediatric	Doctor	232	4	4
29	Surgery	Doctor	242	4	1
29	Surgery	Doctor	244	4	1
34	ICU	Doctor	276	4	1
35	OPD	Doctor	282	4	1
37	Emergency	Doctor	296	4	2
40	ICU	Doctor	316	4	2
40	ICU	Doctor	317	4	2
40	ICU	Doctor	318	4	2
42	Emergency	Doctor	336	4	1
54	Medicine	Doctor	424	4	1
68	ICU	Doctor	594	4	2
70	Emergency	Doctor	604	4	1
75	Surgery	Doctor	656	4	4
83	ICU	Doctor	724	4	2
84	Medicine	Doctor	730	4	1
85	ICU	Doctor	736	4	3
86	Medicine	Doctor	741	4	3
87	Medicine	Doctor	748	4	3
112	Surgery	Doctor	1028	4	3
1	Surgery	Doctor	6	5	3
4	ICU	Doctor	34	5	4
9	Surgery	Doctor	80	5	1
11	Surgery	Doctor	94	5	4
13	Emergency	Doctor	116	5	1
13	Emergency	Doctor	118	5	4
14	Emergency	Doctor	126	5	3
14	Emergency	Doctor	128	5	3
14	Emergency	Doctor	130	5	3
19	ICU	Doctor	166	5	4
20	Medicine	Doctor	176	5	3
43	ICU	Doctor	350	5	2
44	Oncology	Doctor	352	5	1
45	Gynae/Obs	Doctor	360	5	3
46	Surgery	Doctor	367	5	3
47	Medicine	Doctor	376	5	3
51	ICU	Doctor	406	5	1
56	Paediatric	Doctor	440	5	4
57	Surgery	Doctor	452	5	4
57	Surgery	Doctor	454	5	1
59	Surgery	Doctor	478	5	1
59	Surgery	Doctor	480	5	1
59	Surgery	Doctor	482	5	1
60	OPD	Doctor	490	5	1
61	Medicine	Doctor	504	5	4
61	Medicine	Doctor	502	5	1
62	Medicine	Doctor	516	5	1
63	Emergency	Doctor	528	5	4
63	Emergency	Doctor	530	5	1
64	Medicine	Doctor	544	5	1
64	ICU	Doctor	546	5	1
64	ICU	Doctor	548	5	3
64	ICU	Doctor	550	5	1
72	OPD	Doctor	614	5	1
73	Surgery	Doctor	626	5	1
74	Surgery	Doctor	640	5	4
75	Surgery	Doctor	653	5	4
75	Surgery	Doctor	654	5	3
76	Emergency	Doctor	667	5	4
77	Surgery	Doctor	678	5	4
78	Medicine	Doctor	690	5	4
91	Surgery	Doctor	775	5	3
92	Surgery	Doctor	786	5	1
93	Surgery	Doctor	800	5	4
97	Medicine	Doctor	836	5	3
98	ICU	Doctor	846	5	4
100	Surgery	Doctor	870	5	3
100	Surgery	Doctor	872	5	1
101	Surgery	Doctor	884	5	1
101	Surgery	Doctor	886	5	4
102	ICU	Doctor	898	5	3
103	ICU	Doctor	912	5	1
103	ICU	Doctor	914	5	1
103	ICU	Doctor	916	5	4
103	ICU	Doctor	918	5	1
104	Hemodialysis	Doctor	928	5	1
105	Surgery	Doctor	942	5	3
105	Surgery	Doctor	944	5	3
106	Emergency	Doctor	952	5	1
108	ICU	Doctor	970	5	4
109	ICU	Doctor	984	5	1
110	Gynae/Obs	Doctor	998	5	3
111	Surgery	Doctor	1008	5	4
111	Surgery	Doctor	1010	5	1
111	Surgery	Doctor	1012	5	3
112	Surgery	Doctor	1024	5	4
112	Surgery	Doctor	1026	5	3
114	Medicine	Doctor	1052	5	3
114	Medicine	Doctor	1054	5	3
1	Surgery	Nurse	1	1	3
1	Surgery	Nurse	3	1	4
2	ICU	Nurse	15	1	1
2	ICU	Nurse	17	1	1
3	ICU	Nurse	19	1	4
3	ICU	Nurse	21	1	4
4	ICU	Nurse	27	1	4
4	ICU	Nurse	29	1	3
4	ICU	Nurse	31	1	4
7	Surgery	Nurse	61	1	4
9	Surgery	Nurse	75	1	3
9	Surgery	Nurse	77	1	4
11	Surgery	Nurse	89	1	4
12	Surgery	Nurse	103	1	3
13	Emergency	Nurse	111	1	4
13	Emergency	Nurse	113	1	4
14	Emergency	Nurse	123	1	4
15	Surgery	Nurse	135	1	4
16	Gynae/Obs	Nurse	139	1	3
17	Medicine	Nurse	147	1	4
18	Paediatric	Nurse	153	1	3
19	ICU	Nurse	159	1	4
19	ICU	Nurse	161	1	4
19	ICU	Nurse	163	1	4
20	Medicine	Nurse	173	1	4
21	Medicine	Nurse	179	1	4
22	Surgery	Nurse	183	1	4
24	Emergency	Nurse	191	1	4
25	Gynae/Obs	Nurse	197	1	4
26	Surgery	Nurse	205	1	4
27	Gynae/Obs	Nurse	213	1	4
27	Gynae/Obs	Nurse	215	1	4
28	Paediatric	Nurse	225	1	4
28	Paediatric	Nurse	227	1	2
29	Surgery	Nurse	237	1	4
29	Surgery	Nurse	239	1	2
30	ICU	Nurse	249	1	1
31	Gynae/Obs	Nurse	256	1	4
33	Medicine	Nurse	267	1	4
34	ICU	Nurse	272	1	1
36	Medicine	Nurse	285	1	4
37	Emergency	Nurse	289	1	4
39	Surgery	Nurse	303	1	4
40	ICU	Nurse	311	1	2
41	Gynae/Obs	Nurse	323	1	4
41	Gynae/Obs	Nurse	325	1	1
42	Emergency	Nurse	331	1	4
43	ICU	Nurse	343	1	2
45	Gynae/Obs	Nurse	355	1	4
45	Gynae/Obs	Nurse	357	1	1
46	Surgery	Nurse	363	1	1
46	Surgery	Nurse	365	1	1
47	Medicine	Nurse	371	1	4
48	Surgery	Nurse	381	1	4
49	Surgery	Nurse	389	1	4
50	ICU	Nurse	395	1	4
51	ICU	Nurse	403	1	4
52	Medicine	Nurse	409	1	4
52	Medicine	Nurse	411	1	1
55	Medicine	Nurse	427	1	4
55	Medicine	Nurse	429	1	4
56	Paediatric	Nurse	435	1	4
56	Paediatric	Nurse	437	1	3
57	Surgery	Nurse	445	1	3
57	Surgery	Nurse	447	1	4
57	Surgery	Nurse	449	1	4
58	Surgery	Nurse	462	1	4
58	Surgery	Nurse	463	1	4
59	Surgery	Nurse	471	1	3
59	Surgery	Nurse	473	1	3
61	Medicine	Nurse	495	1	4
61	Medicine	Nurse	497	1	3
61	Medicine	Nurse	499	1	3
62	Medicine	Nurse	513	1	4
63	Emergency	Nurse	521	1	4
63	Emergency	Nurse	523	1	4
64	ICU	Nurse	535	1	4
64	ICU	Nurse	537	1	4
64	ICU	Nurse	539	1	4
64	ICU	Nurse	541	1	4
65	ICU	Nurse	557	1	4
65	ICU	Nurse	559	1	4
66	Medicine	Nurse	569	1	3
66	Medicine	Nurse	571	1	3
66	Medicine	Nurse	573	1	3
66	Medicine	Nurse	575	1	3
68	ICU	Nurse	591	1	4
73	Surgery	Nurse	619	1	4
73	Surgery	Nurse	623	1	4
74	Surgery	Nurse	636	1	3
74	Surgery	Nurse	638	1	4
75	Surgery	Nurse	649	1	3
75	Surgery	Nurse	651	1	3
76	Emergency	Nurse	663	1	4
76	Emergency	Nurse	665	1	4
77	Surgery	Nurse	675	1	4
78	Medicine	Nurse	686	1	3
78	Medicine	Nurse	688	1	4
79	Surgery	Nurse	697	1	4
79	Surgery	Nurse	699	1	4
79	Surgery	Nurse	701	1	1
82	ICU	Nurse	717	1	3
83	ICU	Nurse	721	1	2
84	Medicine	Nurse	727	1	4
86	Medicine	Nurse	739	1	4
86	Medicine	Nurse	740	1	4
87	Medicine	Nurse	746	1	4
89	Surgery	Nurse	758	1	4
90	Gynae/Obs	Nurse	769	1	4
91	Surgery	Nurse	771	1	4
92	Surgery	Nurse	779	1	3
92	Surgery	Nurse	781	1	4
92	Surgery	Nurse	783	1	2
93	Surgery	Nurse	791	1	3
93	Surgery	Nurse	793	1	3
93	Surgery	Nurse	795	1	3
93	Surgery	Nurse	797	1	1
94	Surgery	Nurse	813	1	4
97	Medicine	Nurse	831	1	3
97	Medicine	Nurse	833	1	4
98	ICU	Nurse	841	1	4
98	ICU	Nurse	843	1	2
99	Surgery	Nurse	851	1	3
99	Surgery	Nurse	853	1	3
99	Surgery	Nurse	855	1	3
100	Surgery	Nurse	861	1	3
100	Surgery	Nurse	863	1	3
100	Surgery	Nurse	865	1	4
100	Surgery	Nurse	867	1	4
101	Surgery	Nurse	879	1	4
101	Surgery	Nurse	881	1	4
102	ICU	Nurse	893	1	1
102	ICU	Nurse	895	1	4
103	ICU	Nurse	903	1	2
103	ICU	Nurse	905	1	4
103	ICU	Nurse	907	1	4
103	ICU	Nurse	909	1	4
104	Hemodialysis	Nurse	925	1	4
105	Surgery	Nurse	935	1	4
105	Surgery	Nurse	937	1	4
105	Surgery	Nurse	939	1	4
106	Emergency	Nurse	949	1	4
107	Medicine	Nurse	959	1	1
108	ICU	Nurse	965	1	4
108	ICU	Nurse	967	1	4
109	ICU	Nurse	977	1	4
109	ICU	Nurse	979	1	1
109	ICU	Nurse	981	1	4
110	Gynae/Obs	Nurse	991	1	3
110	Gynae/Obs	Nurse	993	1	3
110	Gynae/Obs	Nurse	995	1	3
111	Surgery	Nurse	1003	1	4
111	Surgery	Nurse	1005	1	4
112	Surgery	Nurse	1017	1	3
112	Surgery	Nurse	1019	1	3
112	Surgery	Nurse	1021	1	4
113	Surgery	Nurse	1035	1	4
113	Surgery	Nurse	1037	1	4
114	Medicine	Nurse	1045	1	3
114	Medicine	Nurse	1047	1	3
114	Medicine	Nurse	1049	1	4
115	Medicine	Nurse	1059	1	3
115	Medicine	Nurse	1061	1	4
115	Medicine	Nurse	1063	1	4
25	Gynae/Obs	Nurse	199	2	2
26	Surgery	Nurse	207	2	2
32	Surgery	Nurse	264	2	2
38	Surgery	Nurse	297	2	2
39	Surgery	Nurse	305	2	2
40	ICU	Nurse	313	2	2
42	Emergency	Nurse	333	2	4
43	ICU	Nurse	341	2	2
47	Medicine	Nurse	373	2	4
48	Surgery	Nurse	379	2	2
49	Surgery	Nurse	387	2	4
50	ICU	Nurse	397	2	2
51	ICU	Nurse	401	2	4
53	Medicine	Nurse	417	2	4
54	Medicine	Nurse	421	2	4
58	Surgery	Nurse	461	2	2
59	Surgery	Nurse	475	2	2
63	Emergency	Nurse	525	2	1
68	ICU	Nurse	589	2	1
69	Surgery	Nurse	597	2	1
70	Emergency	Nurse	601	2	4
71	Medicine	Nurse	607	2	4
73	Surgery	Nurse	621	2	2
75	Surgery	Nurse	647	2	2
77	Surgery	Nurse	673	2	2
85	ICU	Nurse	733	2	2
86	Medicine	Nurse	743	2	2
88	Surgery	Nurse	751	2	2
89	Surgery	Nurse	757	2	2
89	Surgery	Nurse	759	2	2
90	Gynae/Obs	Nurse	763	2	2
91	Surgery	Nurse	773	2	2
94	Surgery	Nurse	807	2	2
94	Surgery	Nurse	809	2	2
94	Surgery	Nurse	811	2	2
101	Surgery	Nurse	877	2	2
31	Gynae/Obs	Nurse	257	3	2
42	Emergency	Nurse	334	3	2
43	ICU	Nurse	342	3	2
47	Medicine	Nurse	372	3	2
48	Surgery	Nurse	380	3	2
49	Surgery	Nurse	388	3	2
50	ICU	Nurse	398	3	2
51	ICU	Nurse	402	3	2
53	Medicine	Nurse	418	3	2
54	Medicine	Nurse	422	3	2
57	Surgery	Nurse	450	3	1
63	Emergency	Nurse	526	3	1
64	ICU	Nurse	536	3	4
68	ICU	Nurse	590	3	2
69	Surgery	Nurse	598	3	2
70	Emergency	Nurse	602	3	1
71	Medicine	Nurse	608	3	1
76	Emergency	Nurse	664	3	4
76	Emergency	Nurse	666	3	2
78	Medicine	Nurse	685	3	3
79	Surgery	Nurse	698	3	4
79	Surgery	Nurse	700	3	4
79	Surgery	Nurse	702	3	2
85	ICU	Nurse	734	3	2
86	Medicine	Nurse	744	3	2
88	Surgery	Nurse	752	3	2
89	Surgery	Nurse	760	3	2
90	Gynae/Obs	Nurse	764	3	2
91	Surgery	Nurse	774	3	2
92	Surgery	Nurse	782	3	1
100	Surgery	Nurse	868	3	2
103	ICU	Nurse	908	3	1
105	Surgery	Nurse	938	3	1
109	ICU	Nurse	980	3	2
111	Surgery	Nurse	1006	3	2
113	Surgery	Nurse	1036	3	1
20	Medicine	Nurse	174	4	1
21	Medicine	Nurse	180	4	1
22	Surgery	Nurse	184	4	1
24	Emergency	Nurse	192	4	1
25	Gynae/Obs	Nurse	198	4	2
26	Surgery	Nurse	206	4	1
27	Gynae/Obs	Nurse	214	4	1
27	Gynae/Obs	Nurse	216	4	1
28	Paediatric	Nurse	226	4	1
28	Paediatric	Nurse	228	4	1
29	Surgery	Nurse	238	4	1
29	Surgery	Nurse	240	4	1
30	ICU	Nurse	250	4	1
31	Gynae/Obs	Nurse	258	4	1
32	Surgery	Nurse	263	4	1
34	ICU	Nurse	271	4	1
36	Medicine	Nurse	286	4	4
37	Emergency	Nurse	290	4	1
37	Emergency	Nurse	292	4	1
39	Surgery	Nurse	304	4	2
39	Surgery	Nurse	306	4	2
40	ICU	Nurse	312	4	2
40	ICU	Nurse	314	4	2
41	Gynae/Obs	Nurse	324	4	1
42	Emergency	Nurse	332	4	1
45	Gynae/Obs	Nurse	356	4	4
47	Medicine	Nurse	374	4	4
49	Surgery	Nurse	390	4	4
50	ICU	Nurse	396	4	4
51	ICU	Nurse	404	4	4
52	Medicine	Nurse	412	4	1
59	Surgery	Nurse	476	4	2
68	ICU	Nurse	592	4	2
82	ICU	Nurse	718	4	1
83	ICU	Nurse	722	4	2
84	Medicine	Nurse	728	4	1
87	Medicine	Nurse	745	4	4
90	Gynae/Obs	Nurse	770	4	1
91	Surgery	Nurse	772	4	4
94	Surgery	Nurse	808	4	2
94	Surgery	Nurse	810	4	2
94	Surgery	Nurse	812	4	2
101	Surgery	Nurse	878	4	2
1	Surgery	Nurse	2	5	3
1	Surgery	Nurse	4	5	4
2	ICU	Nurse	16	5	1
2	ICU	Nurse	18	5	1
3	ICU	Nurse	20	5	2
3	ICU	Nurse	22	5	2
4	ICU	Nurse	28	5	4
4	ICU	Nurse	30	5	3
4	ICU	Nurse	32	5	1
7	Surgery	Nurse	62	5	4
9	Surgery	Nurse	76	5	1
9	Surgery	Nurse	78	5	4
11	Surgery	Nurse	90	5	4
11	Surgery	Nurse	92	5	3
12	Surgery	Nurse	104	5	3
13	Emergency	Nurse	112	5	4
13	Emergency	Nurse	114	5	4
14	Emergency	Nurse	124	5	4
15	Surgery	Nurse	136	5	4
16	Gynae/Obs	Nurse	140	5	3
17	Medicine	Nurse	148	5	4
18	Paediatric	Nurse	154	5	3
19	ICU	Nurse	160	5	4
19	ICU	Nurse	162	5	4
19	ICU	Nurse	164	5	4
31	Gynae/Obs	Nurse	255	5	4
33	Medicine	Nurse	268	5	4
34	ICU	Nurse	273	5	2
34	ICU	Nurse	274	5	4
37	Emergency	Nurse	291	5	4
38	Surgery	Nurse	298	5	4
41	Gynae/Obs	Nurse	326	5	1
43	ICU	Nurse	344	5	2
45	Gynae/Obs	Nurse	358	5	1
46	Surgery	Nurse	364	5	1
46	Surgery	Nurse	366	5	1
48	Surgery	Nurse	382	5	4
52	Medicine	Nurse	410	5	4
55	Medicine	Nurse	428	5	4
55	Medicine	Nurse	430	5	1
56	Paediatric	Nurse	436	5	4
56	Paediatric	Nurse	438	5	3
57	Surgery	Nurse	446	5	3
57	Surgery	Nurse	448	5	4
58	Surgery	Nurse	464	5	4
59	Surgery	Nurse	472	5	3
59	Surgery	Nurse	474	5	3
61	Medicine	Nurse	496	5	4
61	Medicine	Nurse	498	5	3
61	Medicine	Nurse	500	5	3
62	Medicine	Nurse	514	5	1
63	Emergency	Nurse	522	5	4
63	Emergency	Nurse	524	5	4
64	ICU	Nurse	538	5	4
64	ICU	Nurse	540	5	4
64	ICU	Nurse	542	5	4
65	ICU	Nurse	558	5	4
65	ICU	Nurse	560	5	4
66	Medicine	Nurse	570	5	3
66	Medicine	Nurse	572	5	3
66	Medicine	Nurse	574	5	3
66	Medicine	Nurse	576	5	3
73	Surgery	Nurse	620	5	4
73	Surgery	Nurse	622	5	1
73	Surgery	Nurse	624	5	4
74	Surgery	Nurse	635	5	3
74	Surgery	Nurse	637	5	3
75	Surgery	Nurse	648	5	4
75	Surgery	Nurse	650	5	3
75	Surgery	Nurse	652	5	3
77	Surgery	Nurse	674	5	4
77	Surgery	Nurse	676	5	4
78	Medicine	Nurse	687	5	3
92	Surgery	Nurse	780	5	3
92	Surgery	Nurse	784	5	1
93	Surgery	Nurse	792	5	3
93	Surgery	Nurse	794	5	3
93	Surgery	Nurse	796	5	3
93	Surgery	Nurse	798	5	1
94	Surgery	Nurse	814	5	4
97	Medicine	Nurse	832	5	3
97	Medicine	Nurse	834	5	4
98	ICU	Nurse	842	5	4
98	ICU	Nurse	844	5	4
99	Surgery	Nurse	852	5	3
99	Surgery	Nurse	854	5	3
99	Surgery	Nurse	856	5	3
100	Surgery	Nurse	862	5	3
100	Surgery	Nurse	864	5	3
100	Surgery	Nurse	866	5	4
101	Surgery	Nurse	880	5	4
101	Surgery	Nurse	882	5	1
102	ICU	Nurse	894	5	4
102	ICU	Nurse	896	5	4
103	ICU	Nurse	904	5	1
103	ICU	Nurse	906	5	1
103	ICU	Nurse	910	5	4
104	Hemodialysis	Nurse	926	5	4
105	Surgery	Nurse	936	5	4
105	Surgery	Nurse	940	5	4
106	Emergency	Nurse	950	5	4
106	Emergency	Nurse	954	5	4
107	Medicine	Nurse	960	5	1
108	ICU	Nurse	966	5	1
108	ICU	Nurse	968	5	4
109	ICU	Nurse	978	5	1
109	ICU	Nurse	982	5	4
110	Gynae/Obs	Nurse	992	5	3
110	Gynae/Obs	Nurse	994	5	3
110	Gynae/Obs	Nurse	996	5	3
111	Surgery	Nurse	1004	5	4
112	Surgery	Nurse	1018	5	3
112	Surgery	Nurse	1020	5	3
112	Surgery	Nurse	1022	5	4
113	Surgery	Nurse	1038	5	4
114	Medicine	Nurse	1046	5	3
114	Medicine	Nurse	1048	5	3
114	Medicine	Nurse	1050	5	4
115	Medicine	Nurse	1060	5	3
115	Medicine	Nurse	1062	5	4
115	Medicine	Nurse	1064	5	1
1	Surgery	Technician	7	1	4
1	Surgery	Technician	9	1	3
1	Surgery	Technician	11	1	4
1	Surgery	Technician	13	1	3
3	ICU	Technician	23	1	4
3	ICU	Technician	25	1	4
4	ICU	Technician	35	1	4
4	ICU	Technician	37	1	3
4	ICU	Technician	39	1	4
5	OPD	Technician	41	1	3
5	OPD	Technician	43	1	3
5	OPD	Technician	45	1	3
5	OPD	Technician	47	1	3
5	OPD	Technician	49	1	3
5	OPD	Technician	51	1	3
6	Surgery	Technician	53	1	3
6	Surgery	Technician	55	1	3
6	Surgery	Technician	57	1	3
6	Surgery	Technician	59	1	3
7	Surgery	Technician	63	1	2
7	Surgery	Technician	65	1	4
8	Oncology	Technician	67	1	4
8	Oncology	Technician	69	1	4
8	Oncology	Technician	73	1	3
9	Surgery	Technician	81	1	4
9	Surgery	Technician	83	1	4
10	OPD	Technician	85	1	4
10	OPD	Technician	87	1	4
11	Surgery	Technician	95	1	3
11	Surgery	Technician	99	1	3
11	Surgery	Technician	101	1	3
12	Surgery	Technician	105	1	3
12	Surgery	Technician	107	1	3
13	Emergency	Technician	119	1	4
13	Emergency	Technician	121	1	4
14	Emergency	Technician	131	1	4
14	Emergency	Technician	133	1	4
15	Surgery	Technician	137	1	3
16	Gynae/Obs	Technician	143	1	3
16	Gynae/Obs	Technician	145	1	3
17	Medicine	Technician	149	1	3
17	Medicine	Technician	151	1	3
18	Paediatric	Technician	155	1	3
18	Paediatric	Technician	157	1	3
19	ICU	Technician	167	1	4
19	ICU	Technician	169	1	4
19	ICU	Technician	171	1	4
20	Medicine	Technician	177	1	4
21	Medicine	Technician	181	1	4
22	Surgery	Technician	187	1	4
23	OPD	Technician	189	1	4
24	Emergency	Technician	195	1	4
25	Gynae/Obs	Technician	202	1	4
26	Surgery	Technician	210	1	4
27	Gynae/Obs	Technician	221	1	4
27	Gynae/Obs	Technician	223	1	4
28	Paediatric	Technician	233	1	4
28	Paediatric	Technician	235	1	4
29	Surgery	Technician	245	1	4
29	Surgery	Technician	247	1	4
30	ICU	Technician	253	1	4
31	Gynae/Obs	Technician	259	1	4
31	Gynae/Obs	Technician	262	1	4
32	Surgery	Technician	265	1	1
33	Medicine	Technician	269	1	1
34	ICU	Technician	277	1	4
35	OPD	Technician	283	1	4
36	Medicine	Technician	287	1	4
37	Emergency	Technician	293	1	3
38	Surgery	Technician	299	1	4
39	Surgery	Technician	307	1	4
40	ICU	Technician	319	1	2
40	ICU	Technician	321	1	2
41	Gynae/Obs	Technician	327	1	4
41	Gynae/Obs	Technician	329	1	1
42	Emergency	Technician	337	1	4
43	ICU	Technician	347	1	2
48	Surgery	Technician	385	1	4
52	Medicine	Technician	413	1	4
52	Medicine	Technician	415	1	1
55	Medicine	Technician	431	1	4
55	Medicine	Technician	433	1	4
56	Paediatric	Technician	441	1	3
56	Paediatric	Technician	443	1	3
57	Surgery	Technician	455	1	3
57	Surgery	Technician	457	1	4
57	Surgery	Technician	459	1	4
58	Surgery	Technician	465	1	3
58	Surgery	Technician	467	1	3
58	Surgery	Technician	469	1	4
59	Surgery	Technician	483	1	4
59	Surgery	Technician	485	1	3
59	Surgery	Technician	487	1	3
60	OPD	Technician	491	1	4
60	OPD	Technician	493	1	4
61	Medicine	Technician	505	1	3
61	Medicine	Technician	507	1	3
61	Medicine	Technician	509	1	3
61	Medicine	Technician	511	1	4
62	Medicine	Technician	517	1	4
62	Medicine	Technician	519	1	4
63	Emergency	Technician	531	1	4
63	Emergency	Technician	533	1	4
64	ICU	Technician	551	1	3
64	ICU	Technician	553	1	4
64	ICU	Technician	555	1	4
65	ICU	Technician	561	1	3
65	ICU	Technician	563	1	3
65	ICU	Technician	565	1	3
65	ICU	Technician	567	1	3
66	Medicine	Technician	577	1	3
66	Medicine	Technician	579	1	3
67	Oncology	Technician	581	1	3
67	Oncology	Technician	583	1	4
67	Oncology	Technician	585	1	3
67	Oncology	Technician	587	1	3
71	Medicine	Technician	611	1	4
72	OPD	Technician	615	1	1
72	OPD	Technician	617	1	4
73	Surgery	Technician	627	1	4
73	Surgery	Technician	627	1	4
73	Surgery	Technician	631	1	3
73	Surgery	Technician	633	1	3
74	Surgery	Technician	641	1	3
74	Surgery	Technician	643	1	3
75	Surgery	Technician	658	1	3
75	Surgery	Technician	660	1	4
75	Surgery	Technician	662	1	4
76	Emergency	Technician	670	1	4
76	Emergency	Technician	672	1	4
77	Surgery	Technician	680	1	3
77	Surgery	Technician	683	1	3
78	Medicine	Technician	691	1	3
78	Medicine	Technician	693	1	3
78	Medicine	Technician	696	1	3
79	Surgery	Technician	705	1	4
82	ICU	Technician	719	1	4
84	Medicine	Technician	731	1	4
85	ICU	Technician	737	1	4
92	Surgery	Technician	787	1	4
92	Surgery	Technician	789	1	4
93	Surgery	Technician	801	1	3
93	Surgery	Technician	803	1	3
93	Surgery	Technician	805	1	4
94	Surgery	Technician	815	1	4
94	Surgery	Technician	817	1	4
95	Oncology	Technician	819	1	3
95	Oncology	Technician	821	1	3
95	Oncology	Technician	823	1	3
95	Oncology	Technician	825	1	4
96	Medicine	Technician	827	1	3
96	Medicine	Technician	829	1	3
97	Medicine	Technician	837	1	3
97	Medicine	Technician	839	1	3
98	ICU	Technician	847	1	4
98	ICU	Technician	849	1	3
99	Surgery	Technician	857	1	3
99	Surgery	Technician	859	1	3
100	Surgery	Technician	873	1	3
100	Surgery	Technician	875	1	4
101	Surgery	Technician	887	1	4
101	Surgery	Technician	891	1	4
102	ICU	Technician	899	1	4
102	ICU	Technician	901	1	3
103	ICU	Technician	919	1	4
103	ICU	Technician	921	1	4
103	ICU	Technician	923	1	4
104	Hemodialysis	Technician	929	1	4
104	Hemodialysis	Technician	930	1	2
104	Hemodialysis	Technician	931	1	4
104	Hemodialysis	Technician	933	1	4
105	Surgery	Technician	945	1	4
105	Surgery	Technician	947	1	4
106	Emergency	Technician	957	1	4
107	Medicine	Technician	961	1	4
107	Medicine	Technician	963	1	4
108	ICU	Technician	971	1	3
108	ICU	Technician	973	1	3
108	ICU	Technician	975	1	3
109	ICU	Technician	985	1	4
109	ICU	Technician	987	1	4
109	ICU	Technician	989	1	4
110	Gynae/Obs	Technician	999	1	3
110	Gynae/Obs	Technician	1001	1	3
111	Surgery	Technician	1013	1	3
111	Surgery	Technician	1015	1	4
112	Surgery	Technician	1029	1	3
112	Surgery	Technician	1031	1	4
112	Surgery	Technician	1033	1	4
113	Surgery	Technician	1039	1	4
113	Surgery	Technician	1041	1	3
113	Surgery	Technician	1043	1	4
114	Medicine	Technician	1055	1	3
114	Medicine	Technician	1057	1	4
115	Medicine	Technician	1065	1	3
115	Medicine	Technician	1067	1	3
7	Surgery	Technician	64	2	2
11	Surgery	Technician	97	2	4
12	Surgery	Technician	109	2	2
25	Gynae/Obs	Technician	204	2	2
26	Surgery	Technician	212	2	2
31	Gynae/Obs	Technician	260	2	2
38	Surgery	Technician	300	2	2
42	Emergency	Technician	339	2	4
43	ICU	Technician	345	2	2
44	Oncology	Technician	353	2	4
45	Gynae/Obs	Technician	361	2	4
46	Surgery	Technician	369	2	2
47	Medicine	Technician	377	2	4
48	Surgery	Technician	383	2	2
49	Surgery	Technician	392	2	4
49	Surgery	Technician	394	2	4
50	ICU	Technician	399	2	4
51	ICU	Technician	407	2	4
53	Medicine	Technician	419	2	4
54	Medicine	Technician	425	2	4
68	ICU	Technician	595	2	1
69	Surgery	Technician	599	2	4
70	Emergency	Technician	605	2	4
71	Medicine	Technician	609	2	4
77	Surgery	Technician	682	2	2
80	OPD	Technician	711	2	2
81	OPD	Technician	715	2	2
81	OPD	Technician	716	2	2
83	ICU	Technician	725	2	2
87	Medicine	Technician	749	2	2
88	Surgery	Technician	755	2	2
90	Gynae/Obs	Technician	767	2	2
91	Surgery	Technician	777	2	2
34	ICU	Technician	278	3	2
42	Emergency	Technician	340	3	1
43	ICU	Technician	346	3	2
44	Oncology	Technician	354	3	2
45	Gynae/Obs	Technician	362	3	2
46	Surgery	Technician	370	3	2
48	Surgery	Technician	384	3	2
49	Surgery	Technician	393	3	2
50	ICU	Technician	400	3	2
51	ICU	Technician	408	3	2
53	Medicine	Technician	420	3	2
54	Medicine	Technician	426	3	1
61	Medicine	Technician	508	3	1
68	ICU	Technician	596	3	2
69	Surgery	Technician	600	3	2
70	Emergency	Technician	606	3	1
71	Medicine	Technician	610	3	2
76	Emergency	Technician	671	3	4
77	Surgery	Technician	679	3	3
78	Medicine	Technician	694	3	3
79	Surgery	Technician	707	3	4
79	Surgery	Technician	707	3	4
79	Surgery	Technician	708	3	4
80	OPD	Technician	712	3	2
83	ICU	Technician	725	3	2
87	Medicine	Technician	750	3	2
88	Surgery	Technician	756	3	2
90	Gynae/Obs	Technician	768	3	2
91	Surgery	Technician	778	3	2
101	Surgery	Technician	889	3	4
112	Surgery	Technician	1032	3	1
10	OPD	Technician	86	4	1
10	OPD	Technician	88	4	1
11	Surgery	Technician	98	4	1
12	Surgery	Technician	110	4	2
13	Emergency	Technician	120	4	1
20	Medicine	Technician	178	4	1
21	Medicine	Technician	182	4	2
22	Surgery	Technician	188	4	2
23	OPD	Technician	190	4	4
24	Emergency	Technician	196	4	2
25	Gynae/Obs	Technician	203	4	2
26	Surgery	Technician	211	4	2
27	Gynae/Obs	Technician	222	4	4
27	Gynae/Obs	Technician	224	4	1
28	Paediatric	Technician	234	4	2
28	Paediatric	Technician	236	4	2
29	Surgery	Technician	246	4	2
29	Surgery	Technician	248	4	2
30	ICU	Technician	254	4	1
31	Gynae/Obs	Technician	261	4	2
32	Surgery	Technician	266	4	1
33	Medicine	Technician	270	4	4
34	ICU	Technician	279	4	1
35	OPD	Technician	284	4	1
36	Medicine	Technician	288	4	1
37	Emergency	Technician	294	4	1
38	Surgery	Technician	301	4	1
39	Surgery	Technician	308	4	4
39	Surgery	Technician	309	4	2
39	Surgery	Technician	310	4	2
40	ICU	Technician	320	4	2
40	ICU	Technician	322	4	2
41	Gynae/Obs	Technician	328	4	1
42	Emergency	Technician	338	4	1
52	Medicine	Technician	416	4	1
71	Medicine	Technician	612	4	2
82	ICU	Technician	720	4	4
84	Medicine	Technician	732	4	1
85	ICU	Technician	738	4	1
95	Oncology	Technician	824	4	3
101	Surgery	Technician	890	4	2
1	Surgery	Technician	8	5	4
1	Surgery	Technician	10	5	3
1	Surgery	Technician	12	5	4
1	Surgery	Technician	14	5	3
3	ICU	Technician	24	5	2
3	ICU	Technician	26	5	2
4	ICU	Technician	36	5	4
4	ICU	Technician	38	5	3
4	ICU	Technician	40	5	4
5	OPD	Technician	42	5	3
5	OPD	Technician	44	5	3
5	OPD	Technician	46	5	3
5	OPD	Technician	48	5	3
5	OPD	Technician	50	5	3
5	OPD	Technician	52	5	3
6	Surgery	Technician	54	5	3
6	Surgery	Technician	56	5	3
6	Surgery	Technician	58	5	3
6	Surgery	Technician	60	5	3
7	Surgery	Technician	66	5	4
8	Oncology	Technician	68	5	4
8	Oncology	Technician	70	5	4
8	Oncology	Technician	71	5	3
8	Oncology	Technician	72	5	3
8	Oncology	Technician	74	5	3
9	Surgery	Technician	82	5	4
9	Surgery	Technician	84	5	4
11	Surgery	Technician	96	5	3
11	Surgery	Technician	100	5	4
11	Surgery	Technician	102	5	3
12	Surgery	Technician	106	5	3
12	Surgery	Technician	108	5	3
13	Emergency	Technician	122	5	4
14	Emergency	Technician	132	5	4
14	Emergency	Technician	134	5	4
15	Surgery	Technician	138	5	3
16	Gynae/Obs	Technician	144	5	3
16	Gynae/Obs	Technician	146	5	3
17	Medicine	Technician	150	5	3
17	Medicine	Technician	152	5	3
18	Paediatric	Technician	156	5	3
18	Paediatric	Technician	158	5	3
19	ICU	Technician	168	5	4
19	ICU	Technician	170	5	4
19	ICU	Technician	172	5	4
34	ICU	Technician	280	5	1
38	Surgery	Technician	302	5	4
41	Gynae/Obs	Technician	330	5	1
43	ICU	Technician	348	5	2
47	Medicine	Technician	378	5	4
48	Surgery	Technician	386	5	4
49	Surgery	Technician	391	5	4
52	Medicine	Technician	414	5	4
55	Medicine	Technician	432	5	4
55	Medicine	Technician	434	5	4
56	Paediatric	Technician	442	5	3
56	Paediatric	Technician	444	5	3
57	Surgery	Technician	456	5	3
57	Surgery	Technician	458	5	1
57	Surgery	Technician	460	5	4
58	Surgery	Technician	466	5	3
58	Surgery	Technician	468	5	3
58	Surgery	Technician	470	5	4
59	Surgery	Technician	484	5	4
59	Surgery	Technician	486	5	1
59	Surgery	Technician	488	5	3
60	OPD	Technician	492	5	4
60	OPD	Technician	494	5	1
61	Medicine	Technician	506	5	3
61	Medicine	Technician	510	5	3
61	Medicine	Technician	512	5	4
62	Medicine	Technician	518	5	4
62	Medicine	Technician	520	5	4
63	Emergency	Technician	532	5	4
63	Emergency	Technician	534	5	4
64	ICU	Technician	552	5	3
64	ICU	Technician	554	5	4
64	ICU	Technician	556	5	1
65	ICU	Technician	562	5	3
65	ICU	Technician	564	5	3
65	ICU	Technician	566	5	3
65	ICU	Technician	568	5	3
66	Medicine	Technician	578	5	3
66	Medicine	Technician	580	5	3
67	Oncology	Technician	582	5	3
67	Oncology	Technician	584	5	4
67	Oncology	Technician	586	5	3
67	Oncology	Technician	588	5	3
72	OPD	Technician	616	5	1
72	OPD	Technician	618	5	1
73	Surgery	Technician	628	5	4
73	Surgery	Technician	630	5	3
73	Surgery	Technician	632	5	3
73	Surgery	Technician	634	5	3
74	Surgery	Technician	642	5	3
74	Surgery	Technician	644	5	3
74	Surgery	Technician	645	5	3
74	Surgery	Technician	646	5	3
75	Surgery	Technician	657	5	3
75	Surgery	Technician	659	5	3
75	Surgery	Technician	661	5	4
76	Emergency	Technician	669	5	4
77	Surgery	Technician	681	5	3
77	Surgery	Technician	684	5	3
78	Medicine	Technician	692	5	3
78	Medicine	Technician	695	5	3
79	Surgery	Technician	706	5	4
92	Surgery	Technician	788	5	4
92	Surgery	Technician	790	5	4
93	Surgery	Technician	802	5	3
93	Surgery	Technician	804	5	3
93	Surgery	Technician	806	5	4
94	Surgery	Technician	816	5	4
94	Surgery	Technician	818	5	4
95	Oncology	Technician	820	5	3
95	Oncology	Technician	822	5	3
95	Oncology	Technician	826	5	1
96	Medicine	Technician	828	5	3
96	Medicine	Technician	830	5	3
97	Medicine	Technician	838	5	3
97	Medicine	Technician	840	5	3
98	ICU	Technician	848	5	4
98	ICU	Technician	850	5	3
99	Surgery	Technician	858	5	3
99	Surgery	Technician	860	5	3
100	Surgery	Technician	874	5	3
100	Surgery	Technician	876	5	4
101	Surgery	Technician	888	5	4
101	Surgery	Technician	892	5	4
102	ICU	Technician	900	5	4
102	ICU	Technician	902	5	3
103	ICU	Technician	920	5	1
103	ICU	Technician	922	5	4
103	ICU	Technician	924	5	1
104	Hemodialysis	Technician	932	5	4
104	Hemodialysis	Technician	934	5	4
105	Surgery	Technician	946	5	4
105	Surgery	Technician	948	5	4
106	Emergency	Technician	956	5	3
106	Emergency	Technician	958	5	4
107	Medicine	Technician	962	5	1
107	Medicine	Technician	964	5	4
108	ICU	Technician	972	5	3
108	ICU	Technician	874	5	3
108	ICU	Technician	976	5	3
109	ICU	Technician	986	5	4
109	ICU	Technician	988	5	4
109	ICU	Technician	990	5	2
110	Gynae/Obs	Technician	1000	5	3
110	Gynae/Obs	Technician	1002	5	3
111	Surgery	Technician	1014	5	3
111	Surgery	Technician	1016	5	4
112	Surgery	Technician	1030	5	3
112	Surgery	Technician	1034	5	1
113	Surgery	Technician	1040	5	4
113	Surgery	Technician	1042	5	3
113	Surgery	Technician	1044	5	1
114	Medicine	Technician	1056	5	3
114	Medicine	Technician	1058	5	4
115	Medicine	Technician	1066	5	3
115	Medicine	Technician	1068	5	3

## Sheet: Definition
Indications: 5 moments of hand hygiene
	1= before touching patient
	2= before doing aseptic procedure
	3=after body fluid exposure
	4=after touching patient
	5=after touching surroundings of patient
HH: handhygiene practices
	1= Handrub use
	2=hand washing with soap water
	3=missed hand washing
	4=used gloves
	5=used both handrub and hand wash
	6= used handrub and gloves
	7= used handrub, handwash and gloves
	8= used handwashing and gloves
	9=missed but used gloves
